# Supplementary material for: Depth specialization in mesophotic corals (Leptoseris spp.) and associated algal symbionts in Hawai'i
Source: R Soc Open Sci. 2015 Feb 4;2(2):140351. doi: 10.1098/rsos.140351 (PMC4448807; doi:10.1098/rsos.140351)
Supplement: Table S1: Detailed Summary Table. Detailed list of collection depths and dates, as well as sampling sites with latitude/longitude coordinates and the coral cover observed around each of the 74 Leptoseris spp. samples investigated in this study. Figure S1: Phylogenetic reconstruction of the coral gen [file rsos140351supp1.xlsx]

## Sheet: Sheet1
	Coral	Depth	Depth	Sampling			Date	Date	Coral	Symbiodinium COI mtDNA				Leptoseris	GenBank
Sample ID	species	Collected (m)	Bin (m)	Site#	Latitude	Longitude	collected	processed	% cover	Coenosarc #1	Calyx	Coenosarc #2	Symbiodinium ITS2 rDNA	COX1-1 mtDNA	accession #	Sample ID
L1	L. papyracea	87	85	1	20 56.972	156 45.099	1/17/2010 2 pm - 3 pm	1/17/2010 7 pm - 2 am	1	COI_3			C11, C1v1b3, C1v1c2, C1v31, C1v83	Clade II	HG942436	L1
L2	L. papyracea	87	85	1	20 56.972	156 45.099	1/17/2010 2 pm - 3 pm	1/17/2010 7 pm - 2 am	1	COI_3			C11, C1v1b1, C1v31, C1v85	Clade II	HG942437	L2
L3	L. papyracea	87	85	1	20 56.972	156 45.099	1/17/2010 2 pm - 3 pm	1/17/2010 7 pm - 2 am	1	COI_3				Clade II	HG942438	L3
L4	L. papyracea	87	85	1	20 56.972	156 45.099	1/17/2010 2 pm - 3 pm	1/17/2010 7 pm - 2 am	1	COI_3				Clade II	HG942439	L4
L5	L. hawaiiensis	115	115	2	20 45.675	156 41.019	1/18/2010 9 am - 4 pm	1/18/2010 7 pm - 2 am	0.15	COI_1				Clade Ib	HG942440	L5
L6	L. hawaiiensis	115	115	2	20 45.675	156 41.019	1/18/2010 9 am - 4 pm	1/18/2010 7 pm - 2 am	0.15	COI_1				Clade Ib	HG942441	L6
L7	L. hawaiiensis	115	115	2	20 45.675	156 41.019	1/18/2010 9 am - 4 pm	1/18/2010 7 pm - 2 am	0.15	COI_1			C14, C1v1e2, C1v62, C1v182	Clade Ib	HG942442	L7
L8	L. hawaiiensis	115	115	2	20 45.675	156 41.019	1/18/2010 9 am - 4 pm	1/18/2010 7 pm - 2 am	0.15	COI_1			C19, C1v1e1	Clade Ib	HG942443	L8
L9	L. hawaiiensis	115	115	2	20 45.675	156 41.019	1/18/2010 9 am - 4 pm	1/18/2010 7 pm - 2 am	30-35%	COI_1				Clade Ib	HG942444	L9
L10	L. hawaiiensis	115	115	2	20 45.675	156 41.019	1/18/2010 9 am - 4 pm	1/18/2010 7 pm - 2 am	30-35%	COI_1				Clade Ib	HG942445	L10
L11	L. scabra	102	100	3	20 45.660	156 40.963	1/18/2010 9 am - 4 pm	1/18/2010 7 pm - 2 am	0.6	COI_2			C14, C1c/C453, C1v1d2	Clade VII	HG942446	L11
L12	Leptoseris sp. 1	102	100	3	20 45.660	156 40.963	1/18/2010 9 am - 4 pm	1/18/2010 7 pm - 2 am	0.6	COI_3				Clade Ia	HG942447	L12
L13	L. hawaiiensis	102	100	3	20 45.660	156 40.963	1/18/2010 9 am - 4 pm	1/18/2010 7 pm - 2 am	80-85%	COI_1			C17, C1v61, C1v183	Clade Ib	HG942448	L13
L14	L. hawaiiensis	124	125	4	20 45.729	156 40.903	1/18/2010 9 am - 4 pm	1/18/2010 7 pm - 2 am	0.05	COI_1			C14, C1v63, C1v185	Clade Ib	HG942449	L14
L15	L. hawaiiensis	125	125	4	20 45.729	156 40.903	1/18/2010 9 am - 4 pm	1/18/2010 7 pm - 2 am	0.05	COI_1			C14, C1v185	Clade Ib	HG942450	L15
L16	L. papyracea	95	95	5	20 45.618	156 40.758	1/18/2010 9 am - 4 pm	1/18/2010 7 pm - 2 am	1	COI_1				Clade II	HG942451	L16
L17	L. papyracea	95	95	5	20 45.618	156 40.758	1/18/2010 9 am - 4 pm	1/18/2010 7 pm - 2 am	1	COI_1				Clade II	HG942452	L17
L18	L. tubulifera	95	95	5	20 45.618	156 40.758	1/18/2010 9 am - 4 pm	1/18/2010 7 pm - 2 am	1	COI_2			C17, C1c/C452, C1v1e1	Clade Ia'	HG942453	L18
L19	Leptoseris sp. 1	95	95	5	20 45.618	156 40.758	1/18/2010 9 am - 4 pm	1/18/2010 7 pm - 2 am	1	COI_2				Clade Ia	HG942454	L19
L20	L. tubulifera	95	95	5	20 45.618	156 40.758	1/18/2010 9 am - 4 pm	1/18/2010 7 pm - 2 am	1	COI_2			C18, C1v1d1	Clade Ia'	HG942455	L20
L21	Leptoseris sp. 1	77	75	6	20 48.826	156 42.802	1/19/2010 12 pm - 2 pm	1/19/2010 7 pm - 2 am	0.04	COI_3			C12, C1v1b2, C1v1c1, C1v84	Clade Ia	HG942456	L21
L22	Leptoseris sp. 1	77	75	6	20 48.826	156 42.802	1/19/2010 12 pm - 2 pm	1/19/2010 7 pm - 2 am	0.04	COI_3				Clade Ia	HG942457	L22
L23	L. scabra	77	75	6	20 48.826	156 42.802	1/19/2010 12 pm - 2 pm	1/19/2010 7 pm - 2 am	0.04	COI_2			C15, C1c/C455, C1v1d1, C1v61	Clade VII	HG942458	L23
L24	Leptoseris sp. 1	77	75	6	20 48.826	156 42.802	1/19/2010 12 pm - 2 pm	1/19/2010 7 pm - 2 am	0.04	COI_3				Clade Ia	HG942459	L24
L25	L. scabra	85	85	7	20 48.514	156 42.785	1/19/2010 12 pm - 2 pm	1/19/2010 7 pm - 2 am	0.07	COI_2			C17, C1c/C452, C1v1e1	Clade VII	HG942460	L25
L26	Leptoseris sp. 1	85	85	7	20 48.514	156 42.785	1/19/2010 12 pm - 2 pm	1/19/2010 7 pm - 2 am	0.07	COI_3			C13, C1v1b1, C1v1c2, C1v1e1, C1v32, C1v82	Clade Ia	HG942461	L26
L27	L. scabra	90	95	8	20 46.714	156 40.476	2/27/2011 10:00 - 3:30 pm	2/28/2011 8:00-12:00 pm	1	COI_2				Clade VII	HG942462	L27
L28	L. tubulifera	95	95	9	20 46.721	156 40.497	2/27/2011 10:00 - 3:30 pm	2/28/2011 8:00-12:00 pm	1	COI_2	COI_2	COI_2		Clade Ia'	HG942463	L28
L29	Leptoseris sp. 1	95	95	10	20 46.754	156 40.492	2/27/2011 10:00 - 3:30 pm	2/28/2011 8:00-12:00 pm	1	COI_2	COI_2	N/A		Clade Ia	HG942464	L29
L30	Leptoseris sp. 1	93	95	11	20 46.485	156 40.485	2/27/2011 10:00 - 3:30 pm	2/28/2011 8:00-12:00 pm	1	COI_3				Clade Ia	HG942465	L30
L31	L. scabra	95	95	12	20 46.739	156 40.480	2/27/2011 10:00 - 3:30 pm	2/28/2011 8:00-12:00 pm	1	COI_2				Clade VII	HG942466	L31
L32	L. scabra	99	100	13	20 46.323	150 40.153	2/28/2011 10:00 am - 3 pm	2/28/2011 8:00-12:00 pm	1	COI_2				Clade VII	HG942467	L32
L33	Leptoseris sp. 1	99	100	13	20 46.323	150 40.153	2/28/2011 10:00 am - 3 pm	2/28/2011 8:00-12:00 pm	1	COI_2	COI_2	COI_2		Clade Ia	HG942468	L33
L34	Leptoseris sp. 1	99	100	13	20 46.323	150 40.153	2/28/2011 10:00 am - 3 pm	2/28/2011 8:00-12:00 pm	1	COI_2				Clade Ia	HG942469	L34
L35	Leptoseris sp. 1	99	100	13	20 46.323	150 40.153	2/28/2011 10:00 am - 3 pm	2/28/2011 8:00-12:00 pm	1	COI_3				Clade Ia	HG942470	L35
L36	Leptoseris sp. 1	99	100	13	20 46.323	150 40.153	2/28/2011 10:00 am - 3 pm	2/28/2011 8:00-12:00 pm	1	COI_2	COI_2	COI_2		Clade Ia	HG942471	L36
L37	L. tubulifera	99	100	13	20 46.323	150 40.153	2/28/2011 10:00 am - 3 pm	2/28/2011 8:00-12:00 pm	1	COI_2	COI_2	COI_2		Clade Ia'	HG942472	L37
L38	L. hawaiiensis	123	125	14	20 45.944	156 40.206	2/28/2011 10:00 am - 3 pm	2/28/2011 8:00-12:00 pm	30-50%	COI_1	COI_1	COI_1		Clade Ib	HG942473	L38
L39	Leptoseris sp. 1	123	125	14	20 45.944	156 40.206	2/28/2011 10:00 am - 3 pm	2/28/2011 8:00-12:00 pm	30-50%	COI_3				Clade Ia	HG942474	L39
L40	L. hawaiiensis	123	125	14	20 45.944	156 40.206	2/28/2011 10:00 am - 3 pm	2/28/2011 8:00-12:00 pm	30-50%	COI_1				Clade Ib	HG942475	L40
L41	L. hawaiiensis	123	125	14	20 45.944	156 40.206	2/28/2011 10:00 am - 3 pm	2/28/2011 8:00-12:00 pm	30-50%	COI_1				Clade Ib	HG942476	L41
L42	L. hawaiiensis	123	125	14	20 45.944	156 40.206	2/28/2011 10:00 am - 3 pm	2/28/2011 8:00-12:00 pm	30-50%	COI_1				Clade Ib	HG942477	L42
L43	L. hawaiiensis	123	125	14	20 45.944	156 40.206	2/28/2011 10:00 am - 3 pm	2/28/2011 8:00-12:00 pm	30-50%	COI_1	COI_1	COI_1		Clade Ib	HG942478	L43
L44	L. tubulifera	87	85	15	20 46.722	156 40.466	3/1/2011 1200 pm - 3 pm	3/1/2011 8:00 pm - 2 am	1	COI_2	COI_2	COI_2		Clade Ia'	HG942479	L44
L45	L. tubulifera	87	85	15	20 46.722	156 40.466	3/1/2011 1200 pm - 3 pm	3/1/2011 8:00 pm - 2 am	1	COI_2				Clade Ia'	HG942480	L45
L46	Leptoseris sp. 1	87	85	16	20 46.689	156 40.464	3/1/2011 1200 pm - 3 pm	3/1/2011 8:00 pm - 2 am	1	COI_3				Clade Ia	HG942481	L46
L48	L. tubulifera	85	85	17	20 46.685	156 40.437	3/1/2011 1200 pm - 3 pm	3/1/2011 8:00 pm - 2 am	1	COI_2				Clade Ia'	HG942482	L48
L49	L. scabra	65	65	18	20 48.652	156 42.982	3/2/2011 9 am - 2 pm	3/2/2011 8 pm - 2 am	0.03	COI_2				Clade VII	HG942483	L49
L50	L. scabra	67	65	18	20 48.652	156 42.982	3/2/2011 9 am - 2 pm	3/2/2011 8 pm - 2 am	0.03	COI_2				Clade VII	HG942484	L50
L51	Leptoseris sp. 1	67	65	19	20 48.648	156 42.983	3/2/2011 9 am - 2 pm	3/2/2011 8 pm - 2 am	0.03	COI_2				Clade Ia	HG942485	L51
L52	L. tubulifera	79	75	20	20 48.674	156 42.917	3/2/2011 9 am - 2 pm	3/2/2011 8 pm - 2 am	0.1	COI_2				Clade Ia'	HG942486	L52
L53	L. scabra	67	65	21	20 48.638	156 43.009	3/2/2011 9 am - 2 pm	3/2/2011 8 pm - 2 am	0.01	COI_2				Clade VII	HG942487	L53
L54	Leptoseris sp. 1	79	75	20	20 48.674	156 42.917	3/2/2011 9 am - 2 pm	3/2/2011 8 pm - 2 am	0.1	COI_3				Clade Ia	HG942488	L54
L55	L. scabra	75	75	22	20 48.692	156 42.857	3/2/2011 9 am - 2 pm	3/2/2011 8 pm - 2 am	0.05	COI_2				Clade VII	HG942489	L55
L56	L. tubulifera	76	75	23	20 48.681	156 42.862	3/2/2011 9 am - 2 pm	3/2/2011 8 pm - 2 am	0.05	COI_2				Clade Ia'	HG942490	L56
L57	L. tubulifera	79	75	24	20 48.708	156 42.870	3/2/2011 9 am - 2 pm	3/2/2011 8 pm - 2 am	0.02	COI_2				Clade Ia'	HG942491	L57
L58	Leptoseris sp. 1	67	65	25	20 48.652	156 42.982	3/2/2011 9 am - 2 pm	3/2/2011 8 pm - 2 am	0.03	COI_3				Clade Ia	HG942492	L58
L59	L. tubulifera	73	75	26	20 48.726	156 42.904	3/2/2011 9 am - 2 pm	3/2/2011 8 pm - 2 am	0.02	COI_2				Clade Ia'	HG942493	L59
L60	L. tubulifera	78	75	27	20 48.815	156 42.860	3/2/2011 9 am - 2 pm	3/2/2011 8 pm - 2 am	0.05	COI_2	COI_2	COI_2		Clade Ia'	HG942494	L60
L61	L. scabra	78	75	28	20 48.827	156 42.824	3/2/2011 9 am - 2 pm	3/2/2011 8 pm - 2 am	0.05	COI_2				Clade VII	HG942495	L61
L62	L. scabra	77	75	29	20 48.861	156 42.808	3/2/2011 9 am - 2 pm	3/2/2011 8 pm - 2 am	0.05	COI_3				Clade VII	HG942496	L62
L63	Leptoseris sp. 1	67	65	21	20 48.638	156 43.009	3/2/2011 9 am - 2 pm	3/2/2011 8 pm - 2 am	0.01	COI_3				Clade Ia	HG942497	L63
L64	Leptoseris sp. 1	67	65	25	20 48.652	156 42.982	3/2/2011 9 am - 2 pm	3/2/2011 8 pm - 2 am	0.03	COI_3				Clade Ia	HG942498	L64
L65	Leptoseris sp. 1	67	65	25	20 48.652	156 42.982	3/2/2011 9 am - 2 pm	3/2/2011 8 pm - 2 am	0.03	COI_3				Clade Ia	HG942499	L65
L66	L. tubulifera	79	75	20	20 48.674	156 42.917	3/2/2011 9 am - 2 pm	3/2/2011 8 pm - 2 am	0.1	COI_2	COI_2	COI_2		Clade Ia'	HG942500	L66
L67	L. scabra	75	75	22	20 48.692	156 42.857	3/2/2011 9 am - 2 pm	3/2/2011 8 pm - 2 am	0.05	COI_2				Clade VII	HG942501	L67
L68	Leptoseris sp. 1	67	65	25	20 48.652	156 42.982	3/2/2011 9 am - 2 pm	3/2/2011 8 pm - 2 am	0.03	COI_3				Clade Ia	HG942502	L68
L69	L. hawaiiensis	125	125	30	20 45.945	156 40.200	3/3/2011 12 pm - 4 pm	3/3/2011 8 pm - 2 am	30-50%	COI_1				Clade Ib	HG942503	L69
L70	L. hawaiiensis	125	125	30	20 45.945	156 40.200	3/3/2011 12 pm - 4 pm	3/3/2011 8 pm - 2 am	30-50%	COI_1				Clade Ib	HG942504	L70
L71	L. hawaiiensis	125	125	30	20 45.945	156 40.200	3/3/2011 12 pm - 4 pm	3/3/2011 8 pm - 2 am	30-50%	COI_1				Clade Ib	HG942505	L71
L72	L. hawaiiensis	125	125	30	20 45.945	156 40.200	3/3/2011 12 pm - 4 pm	3/3/2011 8 pm - 2 am	30-50%	COI_1				Clade Ib	HG942506	L72
L73	L. hawaiiensis	125	125	30	20 45.945	156 40.200	3/3/2011 12 pm - 4 pm	3/3/2011 8 pm - 2 am	30-50%	COI_1	COI_1	COI_1		Clade Ib	HG942507	L73
L74	L. hawaiiensis	125	125	30	20 45.945	156 40.200	3/3/2011 12 pm - 4 pm	3/3/2011 8 pm - 2 am	30-50%	COI_1	COI_1	COI_1		Clade Ib	HG942508	L74
L75	L. scabra	85	85	31	20 46.812	156 40.429	3/3/2011 12 pm - 4 pm	3/3/2011 8 pm - 2 am	30-50%	COI_2				Clade VII	HG942509	L75
